# Supplementary material for: Multicancer early detection in a cohort of patients with confirmed and suspected cancer by measuring plasma amino acid cross sections with the Enlighten test: MODERNISED protocol
Source: BMJ Open. 2025 Nov 4;15(11):e108220. doi: 10.1136/bmjopen-2025-108220 (PMC12588033; doi:10.1136/bmjopen-2025-108220)
Supplement: online supplemental file 1 [file bmjopen-15-11-s001.xlsx]

## Sheet: Sheet1
Bladder cancer symptoms (one or more of:)
Visible haematuria
Urinary frequency
Urinary urgency
Recurrent or persistent unexplained urinary tract infection
Breast cancer symptoms (one or more of:)
Lump in the breast/swelling of the breast
Skin changes of the breast
Nipple changes
Nipple discharge
Nipple retraction
Lump in the axilla
Colorectal cancer symptoms (one or more of:)
Rectal bleeding
Blood in stool
Abdominal mass
Change in bowel habit
Iron-deficiency anaemia
Anaemia with the absence of iron deficiency
Rectal mass
Lung cancer symptoms (one or more of:)
Cough
Shortness of breath
Haemoptysis
Chest pain/discomfort
Persistent or recurrent chest infection
Finger clubbing
Supraclavicular lymphadenopathy or persistent cervical lymphadenopathy
Thrombocytosis
Chest signs consistent with lung cancer
Melanoma cancer symptoms
Skin lesion
Oesophageal cancer symptoms (one or more of:)
Dysphagia
Indigestion/acid reflux
Regurgitation
Haematemesis
Vomiting
Ovarian cancer symptoms (one or more of:)
Early satiety
Pelvic pain/discomfort
Urinary frequency
Ascites
Pelvic or abdominal mass
Urinary urgency
Changes in bowel habit
Pancreatic cancer symptoms (one or more of:)
Indigestion/acid reflux
Back Pain
Diarrhoea
Steatorrhoea
Jaundice
Vomiting
Constipation
New-onset diabetes
Prostate cancer symptoms (one or more of:)
LUTS
Frank haematuria
Haematospermia
ED
Visible haematuria
Renal cancer symptoms (one or more of:)
Haematuria
Flank Pain
Sensation of flank mass
